# Supplementary material for: Selective and noncovalent targeting of RAS mutants for inhibition and degradation
Source: Nat Commun. 2021 May 11;12:2656. doi: 10.1038/s41467-021-22969-5 (PMC8113534; doi:10.1038/s41467-021-22969-5)
Supplement: Supplementary file 4 — Source Data [file 41467_2021_22969_MOESM4_ESM.zip]

Archive with 1 entries (1 files):
- 282021_2_related_ms_5410672_qq17ll.pptx
